# Supplementary material for: Surrounded by Sound: The Impact of Tinnitus on Musicians
Source: Int J Environ Res Public Health. 2021 Aug 27;18(17):9036. doi: 10.3390/ijerph18179036 (PMC8431046; doi:10.3390/ijerph18179036)
Supplement: Supplementary file 1 [file ijerph-18-09036-s001.zip]

Archive with 1 entries (1 files):
- ijerph-1321923-supplementary.pdf
